# Supplementary material for: High-Altitude Condition Induces Hepatic Magnetic Susceptibility Changes and Liver Injury
Source: Biomolecules. 2026 Feb 26;16(3):353. doi: 10.3390/biom16030353 (PMC13023805; doi:10.3390/biom16030353)
Supplement: Supplementary file 1 [file biomolecules-16-00353-s001.zip]

Archive with 1 entries (1 files):
- biomolecules-4153887-supplementary.pdf
